# Supplementary material for: Regulation of GSTu1-mediated insecticide resistance in Plutella xylostella by miRNA and lncRNA
Source: PLoS Genet. 2021 Oct 28;17(10):e1009888. doi: 10.1371/journal.pgen.1009888 (PMC8589219; doi:10.1371/journal.pgen.1009888)
Supplement: S1 Table — (XLSX) [file pgen.1009888.s006.xlsx]

## Sheet: Sheet1
S1 Table: Toxicity of chlorantraniliprole to different strains of Plutella xylostella (L.)
Strains	Slope±SE	LC50(mg L-1) (95% CL) a	χ2 (df)b	RRc
SS	1.72±0.32	0.018 (0.011-0.025)	3.56 (8)	1
NIL	3.35±0.57	8.38 (6.80-10.13)	14.23 (13)	465
BL	3.49±0.50	91.03 (71.05-111.40)	21.27 (14)	5057
HK	2.05±0.38	121.0 (74.11-171.50)	6.95 (13)	6722
a: Confidence limits;
b: Chi-square value and degrees of freedom (df) as calculated by PoloPlus;
c: Resistance ratio.
Note: Toxicities of chlorantraniliprole to SS, NIL and BL were according to our previous study. [1]
Reference:
1. Shan J, Sun X, Li R, Zhu B, Liang P, Gao X. Identification of ABCG transporter genes associated with chlorantraniliprole resistance in Plutella xylostella (L.). Pest Management Science. 2021; doi: 10.1002/ps.6402.
