# Supplementary material for: Regulation of GSTu1-mediated insecticide resistance in Plutella xylostella by miRNA and lncRNA
Source: PLoS Genet. 2021 Oct 28;17(10):e1009888. doi: 10.1371/journal.pgen.1009888 (PMC8589219; doi:10.1371/journal.pgen.1009888)
Supplement: S2 Table — (XLSX) [file pgen.1009888.s007.xlsx]

## Sheet: Sheet1
S2 Table: Sequences of miR-8525-5p and miR-8530-5p agomir and antagomir.
Name	Sequence
miR-8525-5p agomir	UCCUGUAUGUGAACAACAUAACUG
	UUAGGACAUACACUUGUUGUAUUG
miR-8525-5p antagomir	GUUAUGUUGUUCACAUACAGGA
miR-8530-5p agomir	ACAGAUCGUGAUGGCCUUAGA
	UUUGUCUAGCACUACCGGAAU
miR-8530-5p antagomir	UAAGGCCAUCACGAUCUGU
NC agomir	UUCUCCGAACGUGUCACGUUU
	UUAAGAGGCUUGCACAGUGCA
NC antagomir	CAGUACUUUUGUGUAGUACAA
