# Supplementary material for: Regulation of GSTu1-mediated insecticide resistance in Plutella xylostella by miRNA and lncRNA
Source: PLoS Genet. 2021 Oct 28;17(10):e1009888. doi: 10.1371/journal.pgen.1009888 (PMC8589219; doi:10.1371/journal.pgen.1009888)
Supplement: S3 Table — (XLSX) [file pgen.1009888.s008.xlsx]

## Sheet: Sheet1
S3 Table: All primers used in this study.
Primer name	Sequence (5'-3')	Purpose
GSTu1-qF	CAGATGAATCCGCAGAAAGAG	qRT-PCR
GSTu1-qR	GCTTTAGCTTCCGTCGGGTA
lnc-GSTu1-AS-qF	TCGCTCGTTCCCAGTTAACC
lnc-GSTu1-AS-qR	TCATAGCAAAGTTGAAGCGAAG
GSTu1-long-qF	ACCTTTGTCACCCGATTACGA
GSTu1-long-qR	TTTCCACTTTCCACGGCTAATGA
EF1a-qF	GCCTCCCTACAGCGAATC
EF1a-qR	CCTTGAACCAGGGCATCT
β-actin-qF	GCGACTTGACCGACTACCT
β-actin-qR	GCCGCAAGATTCCATACCC
miR-8525-5p-qF	TCCTGTATGTGAACAACATAACTG
miR-8530-5p-qF	ACAGATCGTGATGGCCTTAGA
U6-qF	CGCAAGGATGACACGCAA
miRNA Universal primer R	TAACGAGACGACGACAGAC
dsGSTu1-F	taatacgactcactatagggTCTCTACCCGACGGAAGCTA	dsRNA synthesis
dsGSTu1-R	taatacgactcactatagggCAATGCCTAATTGGGTGGAA
dsEGFP-F	ggatcctaatacgactcactatagggTGACCACCCTGACCTAC
dsEGFP-R	ggatcctaatacgactcactatagggTTGATGCCGTTCTTCTGC
3’RACE-F1	CGGTCGTCGCTGGGGCTGAAGAAGGTGC	RACE for GSTu1
3’RACE-F2	CCACCATGACGCTGGAGGCCATCAATG
3’RACE-F3	TACAAATTGTCCGACCGGAACGCATGG
3’RACE-F4	ACTTCGTAGGTATTGAATTTCCGGCTG
3’RACE-F5	CGTGTTGAGCTTTATATTCATAGCAAAG
5’RACE-R1	GCACCTTCTTCAGCCCCAGCGACGACCG
5’RACE-R2	CACGGAGACCAGCTCGTGGGGCAGCT
3’RACE-F1	CGGTCGTCGCTGGGGCTGAAGAAGGTGC
3’RACE-F2	CCACCATGACGCTGGAGGCCATCAATG
3’RACE-F1	TGGATGCGTAACTTGATATGCGGGTTCAT	RACE for lnc-GSTu1-AS
3’RACE-F2	TGGCCATTCTGATTGCTGCAGTAAGTCGT
5’RACE-R1	TGTACATAGTACAACGCAGCGTGGA
5’RACE-R2	TGGCCAACACAAAATTGTCCGACCGG
GST-miR-short-F	CTCGAGCATGTTATGCCTTACAATCTGC	Dual-luciferase reporter assay
GST-miR-short-R	TCTAGAAAGTCGACGGTAATTTACGT
GST-miR-long-F	CTCGAGCATGTTATGCCTTACAATCTGC
GST-miR-long-R	TCTAGAGTACATATACTGCACCAAATGG
GSTu1-F	GGATCCATGGTGCTGAAGCTGTACGC	Prokaryocyte expression
GSTu1-R	GAATTCTCAATGCCTAATTGGGTGGAAG
